# Supplementary material for: Methaneseleninic acid, a circadian-modulating agent, reactivates latent HIV-1 infection without cellular activation or proliferation
Source: J Virol. 2026 Feb 25;100(3):e01983-25. doi: 10.1128/jvi.01983-25 (PMC13011396; doi:10.1128/jvi.01983-25)
Supplement: Data Set S1 — Data values used in figures. [file jvi.01983-25-s0001.xlsx]

## Sheet: Fig1A
Elapsed Time	ACH2 PMA/Iono				ACH2 MSA
	20200921	20201102	20210111	20210411	20200921	20201102	20210111	20210411
0:00:00		1	1	1		1	1	1
8:00:00		13.3	6.48735	8.67093		5.98	2.27973	2.61601
24:00:00		22.1	17.1826	12.2842		7.96	9.22905	12.2842
48:00:00		13.2	11.2737	23.1726		3.32	3.91949	5.48057

## Sheet: Fig 1B
Elapsed Time	Unstim				PMA/Iono				MSA
	20200921	20201102	20210111	20210411	20200921	20201102	20210111	20210411	20200921	20201102	20210111	20210411
8:00:00	1	1	1	1	4.92081	4.70211	3.87509	5.10279	1.48778	1.59	1.64612	1.90362
24:00:00	1	1	1	1	9.85545	5.00576	3.99695	6.66455	4.73982	3.70089	3.19711	4.91025
48:00:00	1	1	1	1	12.0466	5.7006	4.63764	5.73217	5.44384	3.08922	3.68308	4.80131

## Sheet: Fig 1C
Elapsed Time	ACH2 MSA
	20200921	20201102	20210111	20210411
8:00:00	16.2656	14.2462	9.34455	25.8722
24:00:00	6.49239	13.7609	42.7807	102.159
48:00:00	1.36486	0.492263	1.13286	6.28666

## Sheet: Fig 1D
Elapsed Time	J-Lat PMA/Iono				J-Lat MSA
	20200921	20201102	20210111	20210411	20200921	20201102	20210111	20210411
8:00:00		1	1	1		1	1	1
24:00:00		215	74.668	95.8118		6.38	7.60528	5.32432
48:00:00		1050	369.961	574.465		11	46.5537	44.3689
		798	612.904	801.432		3.1	8.61797	9.03625

## Sheet: Fig 1E
Elapsed Time	PMA				MSA
	20200921	20201102	20210111	20210411	20200921	20201102	20210111	20210411
8:00:00	47.3	35.9794	37.0351	30.5433	2.44	2.49485	3.99123	2.07874
24:00:00	98.9667	110.338	130.943	133.455	5.66667	8.6375	38.6585	26.1727
48:00:00	153.308	109.429	155.77	177.75	5.06154	6.81319	39.4286	40.0577

## Sheet: Fig 1F
Elapsed Time	J-Lat MSA
	20200921	20201102	20210111	20210411
8:00:00	1.20581	1.18818	2.32432	1.88126
24:00:00	0.820742	1.27788	1.94648	1.68589
48:00:00	0.792784	0.775796	0.902037	0.813372

## Sheet: Fig 2A
ExperimentDate	Donor	Timepoint	Condition	Viability
20201012	LKA003	0	Unstimulated
20201012	LKA003	8	Unstimulated	91.035
20201012	LKA003	24	Unstimulated	96.75
20201012	LKA003	72	Unstimulated	78.585
20201012	LKA003	0	PMA/PHA
20201012	LKA003	8	PMA/PHA	91.035
20201012	LKA003	24	PMA/PHA	96.75
20201012	LKA003	72	PMA/PHA	78.585
20201012	LKA003	0	MSA
20201012	LKA003	8	MSA	91.9
20201012	LKA003	24	MSA	89.865
20201012	LKA003	72	MSA	57.77
20201012	LKA012	0	Unstimulated
20201012	LKA012	8	Unstimulated	95.02
20201012	LKA012	24	Unstimulated	97.23
20201012	LKA012	72	Unstimulated	86.3
20201012	LKA012	0	PMA/PHA
20201012	LKA012	8	PMA/PHA	95.18
20201012	LKA012	24	PMA/PHA	95.575
20201012	LKA012	72	PMA/PHA	80.195
20201012	LKA012	0	MSA
20201012	LKA012	8	MSA	95.745
20201012	LKA012	24	MSA	94.365
20201012	LKA012	72	MSA	75.69
20210215	LKA019	0	Unstimulated	92.44
20210215	LKA019	8	Unstimulated	92.105
20210215	LKA019	24	Unstimulated	90.47
20210215	LKA019	72	Unstimulated	83.845
20210215	LKA019	0	PMA/PHA	92.44
20210215	LKA019	8	PMA/PHA	93.025
20210215	LKA019	24	PMA/PHA	90.04
20210215	LKA019	72	PMA/PHA	84.13
20210215	LKA019	0	MSA	92.44
20210215	LKA019	8	MSA	92.74
20210215	LKA019	24	MSA	84.05
20210215	LKA019	72	MSA	73.975
20210215	PRA002	0	Unstimulated	92.565
20210215	PRA002	8	Unstimulated	94.47
20210215	PRA002	24	Unstimulated	94
20210215	PRA002	72	Unstimulated	89.585
20210215	PRA002	0	PMA/PHA	92.565
20210215	PRA002	8	PMA/PHA	94.715
20210215	PRA002	24	PMA/PHA	92.47
20210215	PRA002	72	PMA/PHA	77.33
20210215	PRA002	0	MSA	92.565
20210215	PRA002	8	MSA	93.78
20210215	PRA002	24	MSA	90.85
20210215	PRA002	72	MSA	84.31
20210426	PRA001	0	Unstimulated	93.32
20210426	PRA001	8	Unstimulated	90.215
20210426	PRA001	24	Unstimulated	90.685
20210426	PRA001	72	Unstimulated	79.405
20210426	PRA001	0	PMA/PHA	93.32
20210426	PRA001	8	PMA/PHA	87.37
20210426	PRA001	24	PMA/PHA	93.875
20210426	PRA001	72	PMA/PHA	69.505
20210426	PRA001	0	MSA	93.32
20210426	PRA001	8	MSA	83.02
20210426	PRA001	24	MSA	92.59
20210426	PRA001	72	MSA	77.575
20210426	PRA009	0	Unstimulated	92.42
20210426	PRA009	8	Unstimulated	91.45
20210426	PRA009	24	Unstimulated	92.905
20210426	PRA009	72	Unstimulated	80.915
20210426	PRA009	0	PMA/PHA	92.42
20210426	PRA009	8	PMA/PHA	91.895
20210426	PRA009	24	PMA/PHA	94.255
20210426	PRA009	72	PMA/PHA	73.73
20210426	PRA009	0	MSA	92.42
20210426	PRA009	8	MSA	88.835
20210426	PRA009	24	MSA
20210426	PRA009	72	MSA	76.88
20210823	LKA015	0	Unstimulated	93.385
20210823	LKA015	8	Unstimulated	93.955
20210823	LKA015	24	Unstimulated	94.705
20210823	LKA015	72	Unstimulated	90.54
20210823	LKA015	96	Unstimulated	85.255
20210823	LKA015	0	PMA/PHA	93.385
20210823	LKA015	8	PMA/PHA	93.47
20210823	LKA015	24	PMA/PHA	93.75
20210823	LKA015	72	PMA/PHA	88.54
20210823	LKA015	96	PMA/PHA	85.09
20210823	LKA015	0	MSA	93.385
20210823	LKA015	8	MSA	94.435
20210823	LKA015	24	MSA	90.615
20210823	LKA015	72	MSA	85.19
20210823	LKA015	96	MSA	82.055
20210823	PRA3162	0	Unstimulated	93.53
20210823	PRA3162	8	Unstimulated	95.975
20210823	PRA3162	24	Unstimulated	93.67
20210823	PRA3162	72	Unstimulated	90.33
20210823	PRA3162	96	Unstimulated	91.3
20210823	PRA3162	0	PMA/PHA	93.53
20210823	PRA3162	8	PMA/PHA	95.28
20210823	PRA3162	24	PMA/PHA	95.96
20210823	PRA3162	72	PMA/PHA	92.805
20210823	PRA3162	96	PMA/PHA	91.58
20210823	PRA3162	0	MSA	93.53
20210823	PRA3162	8	MSA	95.565
20210823	PRA3162	24	MSA	92.035
20210823	PRA3162	72	MSA	83.505
20210823	PRA3162	96	MSA	82.6

## Sheet: Fig 2B
ExperimentDate	Donor	Timepoint	Condition	CA_US_HIV_RNA_FoldChange
20201012	LKA003	0	Unstimulated
20201012	LKA003	8	Unstimulated	1
20201012	LKA003	24	Unstimulated	0.98374
20201012	LKA003	72	Unstimulated	0.902439
20201012	LKA003	0	PMA/PHA
20201012	LKA003	8	PMA/PHA	3.49593
20201012	LKA003	24	PMA/PHA	3.95664
20201012	LKA003	72	PMA/PHA	2.65583
20201012	LKA003	0	MSA
20201012	LKA003	8	MSA	3.46883
20201012	LKA003	24	MSA	3.63144
20201012	LKA003	72	MSA	1.20054
20201012	LKA012	0	Unstimulated
20201012	LKA012	8	Unstimulated	1
20201012	LKA012	24	Unstimulated	2.36975
20201012	LKA012	72	Unstimulated	2.40336
20201012	LKA012	0	PMA/PHA
20201012	LKA012	8	PMA/PHA	11.4958
20201012	LKA012	24	PMA/PHA	9.71429
20201012	LKA012	72	PMA/PHA	8.28571
20201012	LKA012	0	MSA
20201012	LKA012	8	MSA	9.09244
20201012	LKA012	24	MSA	9.71429
20201012	LKA012	72	MSA	2.36975
20210215	LKA019	0	Unstimulated	1
20210215	LKA019	8	Unstimulated	3.2697
20210215	LKA019	24	Unstimulated	1.70906
20210215	LKA019	72	Unstimulated	2.65295
20210215	LKA019	0	PMA/PHA	1
20210215	LKA019	8	PMA/PHA	14.6967
20210215	LKA019	24	PMA/PHA	2.55412
20210215	LKA019	72	PMA/PHA	6.0941
20210215	LKA019	0	MSA	1
20210215	LKA019	8	MSA	19.0845
20210215	LKA019	24	MSA	19.9055
20210215	LKA019	72	MSA	0.612127
20210215	PRA002	0	Unstimulated	1
20210215	PRA002	8	Unstimulated	0.613821
20210215	PRA002	24	Unstimulated	0.442639
20210215	PRA002	72	Unstimulated	0.270178
20210215	PRA002	0	PMA/PHA	1
20210215	PRA002	8	PMA/PHA	1.70131
20210215	PRA002	24	PMA/PHA	0.909953
20210215	PRA002	72	PMA/PHA	1.539
20210215	PRA002	0	MSA	1
20210215	PRA002	8	MSA	2.51993
20210215	PRA002	24	MSA	2.27722
20210215	PRA002	72	MSA	0.390472
20210426	PRA001	0	Unstimulated	1
20210426	PRA001	8	Unstimulated	2.14003
20210426	PRA001	24	Unstimulated	2.87093
20210426	PRA001	72	Unstimulated	3.18869
20210426	PRA001	0	PMA/PHA	1
20210426	PRA001	8	PMA/PHA	10.3634
20210426	PRA001	24	PMA/PHA	8.63197
20210426	PRA001	72	PMA/PHA	13.1981
20210426	PRA001	0	MSA	1
20210426	PRA001	8	MSA	8.52432
20210426	PRA001	24	MSA	10.7174
20210426	PRA001	72	MSA	2.02752
20210426	PRA009	0	Unstimulated	1
20210426	PRA009	8	Unstimulated	3.17699
20210426	PRA009	24	Unstimulated	13.6678
20210426	PRA009	72	Unstimulated	6.97051
20210426	PRA009	0	PMA/PHA	1
20210426	PRA009	8	PMA/PHA	8.69193
20210426	PRA009	24	PMA/PHA	11.9001
20210426	PRA009	72	PMA/PHA	8.1912
20210426	PRA009	0	MSA	1
20210426	PRA009	8	MSA	14.9558
20210426	PRA009	24	MSA	11.8655
20210426	PRA009	72	MSA	6.768
20210823	LKA015	0	Unstimulated	1
20210823	LKA015	8	Unstimulated	2.09553
20210823	LKA015	24	Unstimulated	3.10661
20210823	LKA015	72	Unstimulated	3.12573
20210823	LKA015	96	Unstimulated
20210823	LKA015	0	PMA/PHA	1
20210823	LKA015	8	PMA/PHA	11.6979
20210823	LKA015	24	PMA/PHA	5.40532
20210823	LKA015	72	PMA/PHA	5.11922
20210823	LKA015	96	PMA/PHA
20210823	LKA015	0	MSA	1
20210823	LKA015	8	MSA	8.71852
20210823	LKA015	24	MSA	6.57506
20210823	LKA015	72	MSA	2.40767
20210823	LKA015	96	MSA
20210823	PRA3162	0	Unstimulated	1
20210823	PRA3162	8	Unstimulated	2.75943
20210823	PRA3162	24	Unstimulated	2.69901
20210823	PRA3162	72	Unstimulated	3.48958
20210823	PRA3162	96	Unstimulated
20210823	PRA3162	0	PMA/PHA	1
20210823	PRA3162	8	PMA/PHA	12.7075
20210823	PRA3162	24	PMA/PHA	6.09914
20210823	PRA3162	72	PMA/PHA	5.07038
20210823	PRA3162	96	PMA/PHA
20210823	PRA3162	0	MSA	1
20210823	PRA3162	8	MSA	12.6634
20210823	PRA3162	24	MSA	6.93207
20210823	PRA3162	72	MSA	2.63576
20210823	PRA3162	96	MSA

## Sheet: Fig 2C
ExperimentDate	Donor	Timepoint	Condition	MS_HIV_RNA_FoldChange
20201012	LKA003	0	Unstimulated
20201012	LKA003	8	Unstimulated	1
20201012	LKA003	24	Unstimulated	3.35922
20201012	LKA003	72	Unstimulated
20201012	LKA003	0	PMA/PHA
20201012	LKA003	8	PMA/PHA	21.4854
20201012	LKA003	24	PMA/PHA	6.25
20201012	LKA003	72	PMA/PHA	25.6845
20201012	LKA003	0	MSA
20201012	LKA003	8	MSA	4.12136
20201012	LKA003	24	MSA	1.23301
20201012	LKA003	72	MSA
20201012	LKA012	0	Unstimulated
20201012	LKA012	8	Unstimulated	1
20201012	LKA012	24	Unstimulated	1.22571
20201012	LKA012	72	Unstimulated	0.833775
20201012	LKA012	0	PMA/PHA
20201012	LKA012	8	PMA/PHA	9.64635
20201012	LKA012	24	PMA/PHA	8.09009
20201012	LKA012	72	PMA/PHA	7.17183
20201012	LKA012	0	MSA
20201012	LKA012	8	MSA	1.51091
20201012	LKA012	24	MSA	0.811863
20201012	LKA012	72	MSA	1.83459
20210215	LKA019	0	Unstimulated
20210215	LKA019	8	Unstimulated
20210215	LKA019	24	Unstimulated
20210215	LKA019	72	Unstimulated
20210215	LKA019	0	PMA/PHA
20210215	LKA019	8	PMA/PHA
20210215	LKA019	24	PMA/PHA
20210215	LKA019	72	PMA/PHA
20210215	LKA019	0	MSA
20210215	LKA019	8	MSA
20210215	LKA019	24	MSA
20210215	LKA019	72	MSA
20210215	PRA002	0	Unstimulated
20210215	PRA002	8	Unstimulated
20210215	PRA002	24	Unstimulated
20210215	PRA002	72	Unstimulated
20210215	PRA002	0	PMA/PHA
20210215	PRA002	8	PMA/PHA
20210215	PRA002	24	PMA/PHA
20210215	PRA002	72	PMA/PHA
20210215	PRA002	0	MSA
20210215	PRA002	8	MSA
20210215	PRA002	24	MSA
20210215	PRA002	72	MSA
20210426	PRA001	0	Unstimulated	1
20210426	PRA001	8	Unstimulated	0.688287
20210426	PRA001	24	Unstimulated	0.549922
20210426	PRA001	72	Unstimulated	0.522229
20210426	PRA001	0	PMA/PHA	1
20210426	PRA001	8	PMA/PHA	72.3207
20210426	PRA001	24	PMA/PHA	95.156
20210426	PRA001	72	PMA/PHA	129.831
20210426	PRA001	0	MSA	1
20210426	PRA001	8	MSA	1.15434
20210426	PRA001	24	MSA	2.54511
20210426	PRA001	72	MSA	0.640295
20210426	PRA009	0	Unstimulated	1
20210426	PRA009	8	Unstimulated	0.862932
20210426	PRA009	24	Unstimulated	3.18043
20210426	PRA009	72	Unstimulated	3.86847
20210426	PRA009	0	PMA/PHA	1
20210426	PRA009	8	PMA/PHA	5.74131
20210426	PRA009	24	PMA/PHA	16.523
20210426	PRA009	72	PMA/PHA	10.9905
20210426	PRA009	0	MSA	1
20210426	PRA009	8	MSA	8.11562
20210426	PRA009	24	MSA	9.60201
20210426	PRA009	72	MSA	5.26437
20210823	LKA015	0	Unstimulated	1
20210823	LKA015	8	Unstimulated	5.96329
20210823	LKA015	24	Unstimulated	2.27755
20210823	LKA015	72	Unstimulated	2.17717
20210823	LKA015	96	Unstimulated
20210823	LKA015	0	PMA/PHA	1
20210823	LKA015	8	PMA/PHA	34.7398
20210823	LKA015	24	PMA/PHA	27.1432
20210823	LKA015	72	PMA/PHA	71.6647
20210823	LKA015	96	PMA/PHA
20210823	LKA015	0	MSA	1
20210823	LKA015	8	MSA	3.67865
20210823	LKA015	24	MSA	1.56538
20210823	LKA015	72	MSA	1.49352
20210823	LKA015	96	MSA
20210823	PRA3162	0	Unstimulated	1
20210823	PRA3162	8	Unstimulated	1.08528
20210823	PRA3162	24	Unstimulated	7.81842
20210823	PRA3162	72	Unstimulated	4.1293
20210823	PRA3162	96	Unstimulated
20210823	PRA3162	0	PMA/PHA	1
20210823	PRA3162	8	PMA/PHA	20.2273
20210823	PRA3162	24	PMA/PHA	147.855
20210823	PRA3162	72	PMA/PHA	104.684
20210823	PRA3162	96	PMA/PHA
20210823	PRA3162	0	MSA	1
20210823	PRA3162	8	MSA	3.10596
20210823	PRA3162	24	MSA	10.365
20210823	PRA3162	72	MSA	8.0906
20210823	PRA3162	96	MSA

## Sheet: Fig 2D
ExperimentDate	Donor	Timepoint	Condition	Supernatant_HIV_FC
20201012	LKA003	0	Unstimulated
20201012	LKA003	8	Unstimulated	1
20201012	LKA003	24	Unstimulated	2.1
20201012	LKA003	72	Unstimulated	1.5
20201012	LKA003	0	PMA/PHA
20201012	LKA003	8	PMA/PHA	6.1
20201012	LKA003	24	PMA/PHA	45.5335
20201012	LKA003	72	PMA/PHA	1.15
20201012	LKA003	0	MSA
20201012	LKA003	8	MSA	1.05
20201012	LKA003	24	MSA	3.8
20201012	LKA003	72	MSA	3.35
20201012	LKA012	0	Unstimulated
20201012	LKA012	8	Unstimulated	1
20201012	LKA012	24	Unstimulated	2.33333
20201012	LKA012	72	Unstimulated
20201012	LKA012	0	PMA/PHA
20201012	LKA012	8	PMA/PHA	26.2333
20201012	LKA012	24	PMA/PHA	4.17767
20201012	LKA012	72	PMA/PHA	3258.1
20201012	LKA012	0	MSA
20201012	LKA012	8	MSA	0.666667
20201012	LKA012	24	MSA	5.37767
20201012	LKA012	72	MSA	4.36667
20210215	LKA019	0	Unstimulated
20210215	LKA019	8	Unstimulated	1
20210215	LKA019	24	Unstimulated	1
20210215	LKA019	72	Unstimulated	1
20210215	LKA019	0	PMA/PHA
20210215	LKA019	8	PMA/PHA	1
20210215	LKA019	24	PMA/PHA	1
20210215	LKA019	72	PMA/PHA	1
20210215	LKA019	0	MSA
20210215	LKA019	8	MSA	1
20210215	LKA019	24	MSA	1
20210215	LKA019	72	MSA
20210215	PRA002	0	Unstimulated
20210215	PRA002	8	Unstimulated	1
20210215	PRA002	24	Unstimulated	1
20210215	PRA002	72	Unstimulated	1
20210215	PRA002	0	PMA/PHA
20210215	PRA002	8	PMA/PHA
20210215	PRA002	24	PMA/PHA	1
20210215	PRA002	72	PMA/PHA	1
20210215	PRA002	0	MSA
20210215	PRA002	8	MSA	1
20210215	PRA002	24	MSA	1
20210215	PRA002	72	MSA	1
20210426	PRA001	0	Unstimulated
20210426	PRA001	8	Unstimulated	1
20210426	PRA001	24	Unstimulated	1.52736
20210426	PRA001	72	Unstimulated	1.88557
20210426	PRA001	0	PMA/PHA
20210426	PRA001	8	PMA/PHA	0.81592
20210426	PRA001	24	PMA/PHA	6.80597
20210426	PRA001	72	PMA/PHA	58.3831
20210426	PRA001	0	MSA
20210426	PRA001	8	MSA	0.802637
20210426	PRA001	24	MSA	2.65672
20210426	PRA001	72	MSA	2.95025
20210426	PRA009	0	Unstimulated
20210426	PRA009	8	Unstimulated	1
20210426	PRA009	24	Unstimulated	2.42173
20210426	PRA009	72	Unstimulated	1.71429
20210426	PRA009	0	PMA/PHA
20210426	PRA009	8	PMA/PHA	1.52041
20210426	PRA009	24	PMA/PHA	20.6531
20210426	PRA009	72	PMA/PHA	161.408
20210426	PRA009	0	MSA
20210426	PRA009	8	MSA	3.13265
20210426	PRA009	24	MSA	2.29592
20210426	PRA009	72	MSA	1.80612
20210823	LKA015	0	Unstimulated
20210823	LKA015	8	Unstimulated	1
20210823	LKA015	24	Unstimulated	2.31034
20210823	LKA015	72	Unstimulated	6.94241
20210823	LKA015	96	Unstimulated
20210823	LKA015	0	PMA/PHA
20210823	LKA015	8	PMA/PHA	4.68966
20210823	LKA015	24	PMA/PHA	2.80448
20210823	LKA015	72	PMA/PHA	160.379
20210823	LKA015	96	PMA/PHA
20210823	LKA015	0	MSA
20210823	LKA015	8	MSA	0.689655
20210823	LKA015	24	MSA	1.23103
20210823	LKA015	72	MSA	1.27586
20210823	LKA015	96	MSA
20210823	PRA3162	0	Unstimulated
20210823	PRA3162	8	Unstimulated	1
20210823	PRA3162	24	Unstimulated	1.73529
20210823	PRA3162	72	Unstimulated	4
20210823	PRA3162	96	Unstimulated
20210823	PRA3162	0	PMA/PHA
20210823	PRA3162	8	PMA/PHA	1.26471
20210823	PRA3162	24	PMA/PHA	6.97059
20210823	PRA3162	72	PMA/PHA	133.765
20210823	PRA3162	96	PMA/PHA
20210823	PRA3162	0	MSA
20210823	PRA3162	8	MSA	1.67647
20210823	PRA3162	24	MSA	4.91176
20210823	PRA3162	72	MSA	4.55882
20210823	PRA3162	96	MSA

[truncated: 42 more sheets: Fig 2E, Fig 3A, Fig 3B, Fig 3C, Fig 4A, Fig 4B, Fig 4C, Fig 4D, Fig 4E, Fig 5A,C- 8h, Fig 5D, Supp. Fig 8 - 8h, Fig 5B,C - 72h, Fig 5E, Supp. Fig 9 - 72h, Fig 6A, Fig 6B, Fig 7, Supp. Fig1B - Nobiletin, Supp. Fig1B - Resveratrol, Supp. Fig1B - Ivermectin, Supp. Fig1B - Methylselenocyste …]
